# Supplementary material for: Changes in Liver Lipidomic Profile in G2019S-LRRK2 Mouse Model of Parkinson’s Disease
Source: Cells. 2023 Mar 4;12(5):806. doi: 10.3390/cells12050806 (PMC10000529; doi:10.3390/cells12050806)
Supplement: Supplementary file 1 [file cells-12-00806-s001.zip]

Archive with 1 entries (1 files):
- cells-2157961-SI.pdf
